# Supplementary material for: Physicochemical, Textural, and Sensorial Properties of Soy Yogurt as Affected by Addition of Low Acyl Gellan Gum
Source: Gels. 2022 Jul 20;8(7):453. doi: 10.3390/gels8070453 (PMC9318443; doi:10.3390/gels8070453)
Supplement: Supplementary file 1 [file gels-08-00453-s001.zip]

Archive with 1 entries (1 files):
- gels-1816900-supplementary.pdf
